# Supplementary material for: Prognostic Relevance of CD4+, CD8+ and FOXP3+ TILs in Oral Squamous Cell Carcinoma and Correlations with PD-L1 and Cancer Stem Cell Markers
Source: Biomedicines. 2021 Jun 8;9(6):653. doi: 10.3390/biomedicines9060653 (PMC8227658; doi:10.3390/biomedicines9060653)
Supplement: Supplementary file 1 [file biomedicines-09-00653-s001.zip]

Archive with 1 entries (1 files):
- biomedicines-1202756-supplementary.pdf
